# Supplementary material for: Whole genome amplification of cell-free DNA enables detection of circulating tumor DNA mutations from fingerstick capillary blood
Source: Sci Rep. 2018 Nov 23;8:17313. doi: 10.1038/s41598-018-35470-9 (PMC6251935; doi:10.1038/s41598-018-35470-9)
Supplement: Supplementary file 2 — Supplementary Table S1 [file 41598_2018_35470_MOESM2_ESM.xlsx]

## Sheet: Clinical data
	Supplementary Table S1: Clinical characteristics and outcome data for all patients.
	Patient ID	Age at Diagnosis	Race 1-Desc	Histo/Behavior ICD-O-3-Desc	Grade/Differentiation	Size of Tumor	Clinical T	Clinical N	Clinical M	Clinical Stage Group	Pathologic T	Pathologic N	Pathologic M	Pathologic Stage Group	ER	PR	HER2	Type Recurrence-Desc	Distant Site Recurrence-Desc	Vital Status-Desc	Disease-Free Survival	Months from Dx to 1st Recur	Survival
1	CF31	45	white	Infiltrating duct carcinoma, NOS	2	030	2	1	0	2B	2	0	0	2A	+	+	N/A	Distant recurrence	Liver	Dead	42	43	201
2	CF04	31	white	Infiltrating duct carcinoma, NOS	3	038	2	1A	0	2B	1B	1A	0	1	+	-	-	Distant recurrence	Skin	Dead	13	13	66
3	CF19	67	white	Infiltrating lobular mixed w/ other types of carcinoma	2	N/A	4A	1	1	4	N/A	N/A	N/A	N/A	+	+	N/A	Distant recurrence	N/A	Dead	0	0	7
4	CF20	53	white	Infiltrating duct carcinoma, NOS	3	074	3	1	0	3A	2	1A	0	2B	+	+	N/A	Distant recurrence	Bone	Dead	64	64	96
5	CF22	34	white	Infiltrating duct carcinoma, NOS	2	025	N/A	N/A	N/A	99	N/A	N/A	N/A	N/A	+	+	N/A	Distant recurrence	N/A	Dead	0	0	0
6	CF23	54	white	Infiltrating duct carcinoma, NOS	3	034	2	1	1	4	2	0	1	4	+	+	-	Distant recurrence	Ovary	Dead	0	0	68
7	CF25	43	white	Infiltrating lobular carcinoma, NOS	3	N/A	1	0	1	4	N/A	N/A	N/A	N/A	+	+	N/A	Distant recurrence	Bone	Dead	0	0	33
