# Supplementary material for: Whole genome amplification of cell-free DNA enables detection of circulating tumor DNA mutations from fingerstick capillary blood
Source: Sci Rep. 2018 Nov 23;8:17313. doi: 10.1038/s41598-018-35470-9 (PMC6251935; doi:10.1038/s41598-018-35470-9)
Supplement: Supplementary file 3 — Supplementary Table S4 [file 41598_2018_35470_MOESM3_ESM.xlsx]

## Sheet: PIK3CA-E545K
Supplementary Table S4: ddPCR data on unamplified and whole-genome rolling circle amplified (WG-RCA) samples.
	Patient ID	Sample name	Input DNA (ng)	Accepted droplets	Wt conc. (copies/20ul well)	Mut conc. (copies/20ul well)	Fractional Abundance (%)
Experiment 1	CF31	Unamplified Venous	3	16028	446	180	28.754
	CF31	WG-RCA Venous	100ng	17299	2660	596	18.3
Experiment 2	CF31	Unamplified Venous	3	15777	564	230	28.9673
	CF31	WG-RCA Venous	150	16742	6220	1232	16.5325
	CF31	WG-RCA Fingerstick	150	16948	6760	1880	21.7593
Experiment 3	CF31	Unamplified Venous	1	16291	82	24	22.6415
	CF31	WG-RCA Venous	75	15664	1326	282	17.5373
	CF31	WG-RCA Fingerstick	75	16369	376	118	23.8866
Experiment 4	CF31	WG-RCA Fingerstick	75	18108	376	104	21.6667
Experiment 5	CF31	WG-RCA Venous	150	17272	1900	892	31.9484
Experiment 6	CF31	WG-RCA Venous	10ng	17958	298	56	15.9
		WG-RCA Venous	100ng	18164	2380	526	18.1
Summary			Replicate 1	Replicate 2	Replicate 3	Average	Std Dev	SEM
	CF31	Unamplified Venous	28.754	28.9673	22.6415	26.7876	3.59219	2.07395
		WG-RCA Venous	15.9	18.3	31.9484	19.7197	6.06122	2.47448
		WG-RCA Fingerstick	21.7593	23.8866	21.6667	22.4375	1.25583	0.725052
	Patient ID	Sample name	Input DNA (ng)	Accepted droplets	Wt conc. (copies/20ul well)	Mut conc. (copies/20ul well)	Fractional Abundance (%)
Experiment 1	CF25	WG-RCA Venous	35	18207	2840	402	12.3998
Experiment 2	CF25	Unamplified Venous	3	15115	608	7.8	1.26665
	CF25	WG-RCA Venous	35	17092	2620	424	13.929
	CF25	WG-RCA Fingerstick	46	17360	2960	1.4	0.0472749
	CF25	WG-RCA Fingerstick	46	17979	3060	1.4	0.0457307
Experiment 3	CF25	Unamplified Venous	3	19826	458	3.6	0.779896
	CF25	WG-RCA Venous	75	15937	2300	286	11.0596
	CF25	WG-RCA Fingerstick	75	17688	2340	2.6	0.110988
Experiment 4	CF25	Unamplified Venous	3	15219	494	7.8	1.5544
	CF25	WG-RCA Venous	75	14704	2800	312	10.0257
	CF25	WG-RCA Fingerstick	75	15211	3420	7.8	0.227551
Summary			Replicate 1	Replicate 2	Replicate 3	Replicate 4	Average	Std Dev	SEM
	CF31	Unamplified Venous	1.26665	0.779896	1.5544	N/A	1.20032	0.391491	0.226028
		WG-RCA Venous	12.3998	13.929	11.0596	10.0257	11.8535	1.6909	0.845451
		WG-RCA Fingerstick	0.0472749	0.0457307	0.110988	0.227551	0.107886	0.0853744	0.0426872
Samples negative for PIK3CA-E545K mutation
	Patient ID	Sample name	Input DNA (ng)	Accepted droplets	Wt conc. (copies/20ul well)	Mut conc. (copies/20ul well)	Fractional Abundance (%)
	CF19	WG-RCA Venous	32	18325	908	0	0
	CF20	WG-RCA Venous	48	16381	2060	0	0
	CF22	WG-RCA Venous	35	16143	1760	0	0
	CF23	WG-RCA Venous	31	15660	682	0	0

## Sheet: KRAS-G12D
	Patient ID	Sample name	Input DNA (ng)	Accepted droplets	Wt conc. (copies/20ul well)	Mut conc. (copies/20ul well)	Fractional Abundance (%)
Experiment 1	CF31	Unamplified Venous	3	16383	346	106	23.4513
Experiment 2	CF31	Unamplified Venous	3	14146	446	104	18.9091
	CF31	WG-RCA Venous	150	17622	4560	538	10.5532
	CF31	WG-RCA Fingerstick	150	16300	7340	3020	29.1506
Experiment 3	CF31	Unamplified Venous	0.8	17574	26	9.4	26.5537
	CF31	WG-RCA Venous	75	16881	2100	274	11.5417
	CF31	WG-RCA Fingerstick	75	18375	610	296	32.6711
Experiment 4	CF31	WG-RCA Venous	75	14453	2360	256	9.78593
	CF31	WG-RCA Fingerstick	75	14239	590	300	33.7079
Summary			Replicate 1	Replicate 2	Replicate 3	Average	Std Dev	SEM
	CF31	Unamplified Venous	23.4513	18.9091	26.5537	22.9714	3.84483	2.21981
		WG-RCA Venous	10.5532	11.5417	9.78593	10.6269	0.880206	0.508187
		WG-RCA Fingerstick	29.1506	32.6711	33.7079	31.8432	2.38878	1.37916
ddPCR on buffy coat DNA to exclude germline mutation
	Patient ID	Sample name	Input DNA (ng)	Wt conc. (copies/20ul well)	Mut conc. (copies/20ul well)	Fractional Abundance (%)
Experiment 3	CF31	Buffy g-DNA	75ng	13715	1	0.00729076
	CF31	Buffy g-DNA	7.5ng	2938	1	0.0340252
Experiment 4	CF31	Buffy g-DNA	75ng	12297	0	0
	CF31	Buffy g-DNA	7.5ng	3089	0	0

## Sheet: PIK3CA-N345K
	Manuscript ID	Sample name	Input DNA (ng)	Accepted droplets	Wt conc. (copies/20ul well)	Mut conc. (copies/20ul well)	Fractional Abundance (%)
Experiment 1	CF4	WG-RCA Venous	147	15580	248	16.6	6.27362
	CF4	WG-RCA Venous	147	16915	130	12.6	8.8359
Experiment 2	CF4	Unamplified Venous	7	14688	1242	244	16.4199
	CF4	WG-RCA Venous	100	16906	76	30	28.3019
	CF4	WG-RCA Fingerstick	100	14041	876	300	25.5102
Experiment 3	CF4	Unamplified Venous	13.8	17138	100	17.8	15.1104
	CF4	WG-RCA Fingerstick	75	16608	714	140	16.3934
Experiment 4	CF4	Unamplified Venous	13.8	15637	644	146	18.481
Experiment 5	CF4	WG-RCA Fingerstick	150	17398	728	130	15.1515
Summary			Replicate 1	Replicate 2	Replicate 3	Average	Std Dev	SEM
	CF4	Unamplified Venous	16.4199	15.1104	18.481	16.6704	1.69923	0.981053
		WG-RCA Venous	6.27362	8.8359	28.3019	14.4705	12.0467	6.95515
		WG-RCA Fingerstick	25.5102	16.3934	15.1515	19.0184	5.65627	3.26565

## Sheet: ESR1-D538G
	Patient ID	Sample name	Input DNA (ng)	Accepted droplets	Wt conc. (copies/20ul well)	Mut conc. (copies/20ul well)	Fractional Abundance (%)
Experiment 1	CF4	Unamplified Venous	7	12716	4200	532	11.2426
	CF4	WG-RCA Venous	100	15068	18	1.6	8.16327
	CF4	WG-RCA Fingerstick	100	15348	28	3	9.67742
Experiment 2	CF4	WG-RCA Venous	100	14783	9.6	0	0
	CF4	WG-RCA Fingerstick	100	15515	28	10.6	27.4611
Experiment 3	CF4	Unamplified Venous	13.8	16170	46	10.2	18.1495
	CF4	WG-RCA Fingerstick	75	17108	16.6	8.2	33.0645
Experiment 4	CF4	Unamplified Venous	13.8	16575	46	8.6	15.7509
	CF4	WG-RCA Venous	150	17341	220	0	0
	CF4	WG-RCA Venous	150	14945	202	1.6	0.785855
Summary			Replicate 1	Replicate 2	Replicate 3	Replicate 4	Average	Std Dev	SEM
	CF4	Unamplified Venous	11.2426	18.1495	15.7509	N/A	15.0477	3.50672	2.02461
		WG-RCA Venous	8.16327	0	0	0.785855	2.23728	3.96799	1.98399
		WG-RCA Fingerstick	9.67742	27.4611	33.0645	N/A	23.401	12.2108	7.04988

## Sheet: ESR1-Y537C
	Patient ID	Sample name	Input DNA (ng)	Accepted droplets	Wt conc. (copies/20ul well)	Mut conc. (copies/20ul well)	Fractional Abundance (%)
Experiment 1	CF4	Unamplified Venous	7	14401	1474	162	9.9022
	CF4	WG-RCA Venous	100	16562	116	11.4	8.94819
	CF4	WG-RCA Fingerstick	100	16067	94	52	35.6164
Experiment 2	CF4	Unamplified Venous	7	14448	61000	5000	7.57576
	CF4	WG-RCA Venous	100	15444	106	13.8	11.5192
	CF4	WG-RCA Fingerstick	100	16136	18	24	57.1429
Experiment 3	CF4	Unamplified Venous	13.8	15874	88	13.4	13.215
	CF4	WG-RCA Venous	75	16064	20	3	13.0435
	CF4	WG-RCA Fingerstick	75	16273	118	96	44.8598
Summary			Replicate 1	Replicate 2	Replicate 3	Average	Std Dev	SEM
	CF4	Unamplified Venous	9.9022	7.57576	13.215	10.231	2.83396	1.63619
		WG-RCA Venous	8.94819	11.5192	13.0435	11.1703	2.06982	1.19501
		WG-RCA Fingerstick	35.6164	57.1429	44.8598	45.873	10.7989	6.23476

## Sheet: PIK3CA-H1047R
	Manuscript ID	Sample name	Input DNA (ng)	Accepted droplets	Wt conc. (copies/20ul well)	Mut conc. (copies/20ul well)	Fractional Abundance (%)
Experiment 1	CF22	WG-RCA Venous	35	17585	2000	392	16.388
Experiment 2	CF22	Unamplified Venous	3	15955	550	244	30.7305
	CF22	WG-RCA Venous	35	16831	1920	370	16.1572
	CF22	WG-RCA Fingerstick	44	17755	3900	208	5.06329
	CF22	WG-RCA Fingerstick	44	17852	5140	154	2.90895
Experiment 3	CF22	Unamplified Venous	5	16009	496	182	26.8437
	CF22	WG-RCA Venous	75	16684	1016	174	14.6218
	CF22	WG-RCA Fingerstick	75	15467	804	204	20.2381
Experiment 4	CF22	Unamplified Venous	3.3	16549	464	164	26.1146
	CF22	WG-RCA Fingerstick	75	15953	2500	144	5.44629
	CF22	WG-RCA Fingerstick	75	16590	2420	174	6.70779
Summary			Replicate 1	Replicate 2	Replicate 3	Replicate 4	Replicate 5	Average	Std Dev	SEM
	CF22	Unamplified Venous	30.7305	26.8437	26.1146	N/A	N/A	27.8963	2.48142	1.43265
		WG-RCA Venous	16.388	16.1572	14.6218	N/A	N/A	15.7223	0.96001	0.554262
		WG-RCA Fingerstick	5.06329	2.90895	20.2381	5.44629	6.70779	8.07288	6.93683	3.10225
Samples negative for PIK3CA-H1047R mutation
	Patient ID	Sample name	Input DNA (ng)	Accepted droplets	Wt conc. (copies/20ul well)	Mut conc. (copies/20ul well)	Fractional Abundance (%)
	CF19	WG-RCA Venous	32	17004	1260	0	0
	CF20	WG-RCA Venous	48	18128	2300	0	0
	CF23	WG-RCA Venous	31	17441	462	0	0
	CF25	WG-RCA Venous	35	16463	3140	0	0
